# Supplementary material for: The Molecular Mechanisms of Oleanane Aldehyde-β-enone Cytotoxicity against Doxorubicin-Resistant Cancer Cells
Source: Biology (Basel). 2023 Mar 8;12(3):415. doi: 10.3390/biology12030415 (PMC10045559; doi:10.3390/biology12030415)
Supplement: Supplementary file 1 [file biology-12-00415-s001.zip]

Archive with 1 entries (1 files):
- biology-2250758-supplementary.pdf
